# Supplementary material for: Derivation of the Omega-3 Index from EPA and DHA Analysis of Dried Blood Spots from Dogs and Cats
Source: Vet Sci. 2022 Dec 26;10(1):13. doi: 10.3390/vetsci10010013 (PMC9863621; doi:10.3390/vetsci10010013)
Supplement: Supplementary file 1 [file vetsci-10-00013-s001.zip]

Archive with 1 entries (1 files):
- vetsci-2101929-supplementary.pdf
